# Supplementary material for: In Vitro Evaluation of the Effects of Commercial Prebiotic GOS and FOS Products on Human Colonic Caco–2 Cells
Source: Nutrients. 2020 Apr 30;12(5):1281. doi: 10.3390/nu12051281 (PMC7282019; doi:10.3390/nu12051281)
Supplement: Supplementary file 1 [file nutrients-12-01281-s001.zip]

Archive with 2 entries (2 files):
- Supplementary Table S1_GOS-FOS_Expression-browser.xlsx
- Supplementary Table S2_qPCR-raw_GOS-FOS.xlsx
